# Supplementary material for: HLF and PPARα axis regulates metabolic‐associated fatty liver disease through extracellular vesicles derived from the intestinal microbiota
Source: Imeta. 2025 Apr 7;4(2):e70022. doi: 10.1002/imt2.70022 (PMC11995174; doi:10.1002/imt2.70022)
Supplement: Supplementary file 2 — Table S1. Summary of primer sequences. Table S2. Summary of antibodies application. [file IMT2-4-e70022-s003.xlsx]

## Sheet: Table S1
Table S1. Summary of Primer Sequences
Primers	Forward (5′–3′)	Reverse (5′–3′)
Ppara(hum)	ATGGTGGACACGGAAAGCC	CGATGGATTGCGAAATCTCTTGG
β-actin(hum)	CGACAGGATGCAGAAGGAGAT	CAAGAAAGGGTGTAACGCAACTA
Hlf(mus)	CATCCCGTCTCCGAACTGTAT	GACTCGGTGTATTGCGGTTTG
β-actin(mus)	CACTGTCGAGTCGCGTCC	TCATCCATGGCGAACTGGTG
Hlf(monkey)	CTTCACCACGAAGACGCATT	CCATAAGGTAGGCCCCAGGA
β-actin(monkey)	GACAATGGCTCCGGCATGT	CCACCATCACGCCCTGG
16S rDNA	CCTACGGGNGGCWGCAG	GGACTACHVGGGTATCTAAT
SiHlf	GCTGGGCAAATGCAAGAACAT
SiPpara	CGGCGAGGATAGTTCTGGAAGCTTT
Hlf(Flox)	ATCTGCCACAAAAGCATTAAGGAC	CTCTCATTGAACCTGACACTGGTA
Villin-Cre	GTGTTTGGTTTGGTTTCCTCTGCATAAGA	GCAGGCAAATTTTGGTGTACGGTCA

## Sheet: Table S2
Table S2. Summary of Antibodies Application
Antibodies	Company	Application
GPA33	Bioss(bs-1226R)	WB(1:1000)
CD9	Bioss(bs-2489R)	WB(1:1000)
CD81	Bioss(bs-6934R)	WB(1:1000)
TSG101	Bioss(bs-52746R)	WB(1:1000)
HLF	Proteintech(12870-1-AP)	IF(1:300) WB(1:1000)
HLF	Abclonal (A3143)	WB(1:1000)
PPARα	Abclonal (A24835)	WB(1:1000)
PPARα	Bioss(bs-3614R)	IF(1:300)
ZO-1	Bioss (bs-34023R)	IF(1:300) WB(1:1000)
Occludin	Proteintech(27260-1-AP)	WB(1:2000)
ACSL4	Huabio(ET7111-43)	WB(1:2000)
GPX4	Huabio(ER1803-15)	WB(1:10000)
SLC7A11/XCT	Huabio(HA721868)	WB(1:1000)
α-Tubulin	Huabio(ER130905)	WB(1:10000)
anti-rabbit IgG	Jackson	WB(1:3000)
anti-mouse IgG	Jackson	WB(1:3000)
